# Supplementary material for: Association Between Plant-Based Diets and Metabolic Syndrome in Zhejiang, China: A Cross-Sectional Study
Source: Nutrients. 2025 Jun 28;17(13):2159. doi: 10.3390/nu17132159 (PMC12252280; doi:10.3390/nu17132159)
Supplement: Supplementary file 1 [file nutrients-17-02159-s001.zip]

Archive with 1 entries (1 files):
- nutrients-3712821-supplementary.pdf
